# Supplementary material for: Massive introgression drives species radiation at the range limit of Anopheles gambiae
Source: Sci Rep. 2017 Apr 18;7:46451. doi: 10.1038/srep46451 (PMC5394460; doi:10.1038/srep46451)
Supplement: Supplementary Dataset 1 [file srep46451-s2.xls]

## Sheet: AIM_positions
Is massive introgression driving species radiation at the range limit of Anopheles gambiae?
José L. Vicente1,*, Christopher S. Clarkson2,*, Beniamino Caputo3,*, Bruno Gomes1, Marco Pombi3, Carla A. Sousa1, Tiago Antao2,†, João Dinis4, Giordano Bottà3,5, Emiliano Mancini3, ‡, Vincenzo Petrarca3,6, Daniel Mead7, Eleanor Drury7, James Stalker7, Alistair Miles5,8, Dominic P. Kwiatkowski5,7,8, Martin J. Donnelly2, Amabélia Rodrigues4, Alessandra della Torre3, David Weetman2,* and João Pinto1…
1. Global Health & Tropical Medicine, Instituto de Higiene e Medicina Tropical, Universidade Nova de Lisboa, Lisbon, Portugal.
2. Department of Vector Biology, Liverpool School of Tropical Medicine, Liverpool, United Kingdom.
3. Istituto Pasteur Italia-Fondazione Cenci-Bolognetti, Dipartimento di Sanità Pubblica e Malattie Infettive, Università di Roma “Sapienza”, Rome, Italy.
4. Instituto Nacional de Saúde Pública, Ministério da Saúde Pública, Bissau, Guiné-Bissau.
5. Wellcome Trust Centre for Human Genetics, University of Oxford, Oxford, United Kingdom.
6. Istituto Pasteur Italia-Fondazione Cenci-Bolognetti, Dipartimento di Biologia e Biotecnologie “Charles Darwin”, Università di Roma “Sapienza”, Rome, Italy.
7. Wellcome Trust Sanger Institute, Hinxton, UK.
8. Medical Research Council Centre for Genomics and Global Health, University of Oxford, Oxford, UK.
* These authors contributed equally to this study.
Dataset 1 | Ancestry Informative Marker (AIMs) details and genotypes in each sequenced individual
Rerence allele	Alternate allele	Chromosome	Position	AJ0043-C	AJ0047-C	AJ0059-C	AJ0061-C	AJ0071-C	AJ0076-C	AJ0085-C	AJ0096-C	AJ0098-C	AJ0100-C	AJ0107-C	AJ0113-C	AJ0001-C	AJ0007-C	AJ0009-C	AJ0011-C	AJ0013-C	AJ0014-C	AJ0016-C	AJ0018-C	AJ0020-C
A	G	2L	181564	G/G	A/A	A/A	A/A	A/G	A/G	A/G	A/G	A/G	A/G	A/G	G/G	G/G	A/G	G/G	G/G	A/G	G/G	G/G	A/A	A/G
G	T	2L	210286	T/T	G/G	G/G	G/G	G/T	G/T	G/T	G/T	G/T	G/T	G/T	T/T	T/T	G/T	T/T	T/T	G/T	T/T	T/T	G/G	G/T
C	T	2L	741782	T/T	C/C	C/C	C/C	C/T	C/T	C/T	C/T	C/T	C/T	T/T	T/T	T/T	T/T	T/T	T/T	T/T	T/T	T/T	C/C	C/T
A	C	2L	770749	C/C	A/A	A/A	A/A	A/C	A/C	A/C	A/C	A/C	A/C	A/C	C/C	C/C	A/C	C/C	C/C	A/C	C/C	C/C	A/A	A/C
A	T	2L	771465	T/T	A/A	A/A	A/A	A/T	A/T	A/T	A/T	A/T	A/T	A/T	T/T	T/T	A/T	T/T	T/T	A/T	T/T	T/T	A/A	A/T
C	T	2L	772056	T/T	C/C	C/C	C/C	C/T	C/T	C/T	C/T	C/T	C/T	C/T	T/T	T/T	C/T	T/T	T/T	C/T	T/T	T/T	C/C	C/T
A	C	2L	927247	C/C	A/C	A/A	A/A	C/C	A/C	A/C	A/C	A/C	A/C	C/C	C/C	C/C	C/C	C/C	C/C	C/C	C/C	C/C	A/A	A/C
A	T	2L	955907	T/T	A/T	A/A	A/A	T/T	A/T	A/T	A/T	A/T	A/T	T/T	T/T	T/T	T/T	T/T	T/T	T/T	T/T	T/T	A/A	A/T
C	T	2L	987059	T/T	C/C	C/C	C/C	T/T	C/T	C/T	C/T	C/T	C/T	C/T	T/T	T/T	C/T	T/T	T/T	C/T	T/T	T/T	C/C	C/T
C	G	2L	1156611	C/C	C/G	G/G	C/G	C/C	C/G	C/G	C/G	C/G	C/G	C/G	C/C	C/C	C/G	C/C	C/C	C/C	C/C	C/C	G/G	C/G
C	G	2L	1275323	G/G	C/G	C/G	C/C	G/G	C/G	C/G	C/G	C/G	C/G	C/G	G/G	G/G	C/G	G/G	G/G	G/G	G/G	G/G	C/C	C/G
C	T	2L	1299662	T/T	T/T	C/T	T/T	T/T	C/T	T/T	C/T	C/T	C/T	T/T	T/T	T/T	T/T	T/T	T/T	T/T	T/T	T/T	C/T	T/T
G	T	2L	1329290	T/T	G/G	G/G	G/T	T/T	G/T	G/T	G/T	G/T	G/T	G/T	T/T	T/T	G/T	T/T	T/T	G/T	T/T	T/T	G/G	G/T
A	G	2L	1330524	G/G	G/G	G/G	G/G	G/G	G/G	G/G	G/G	G/G	G/G	G/G	G/G	G/G	G/G	G/G	G/G	G/G	G/G	G/G	A/G	G/G
C	G	2L	1569012	G/G	G/G	G/G	G/G	G/G	G/G	G/G	G/G	C/G	G/G	G/G	G/G	G/G	G/G	G/G	G/G	G/G	G/G	G/G	C/G	G/G
G	T	2L	1574428	T/T	T/T	T/T	T/T	T/T	T/T	T/T	T/T	G/T	T/T	T/T	T/T	T/T	T/T	T/T	T/T	T/T	T/T	T/T	G/T	T/T
A	G	2L	1773285	G/G	G/G	G/G	G/G	A/G	G/G	G/G	G/G	A/G	G/G	G/G	G/G	G/G	G/G	G/G	G/G	G/G	G/G	G/G	A/G	G/G
G	T	2L	1774816	T/T	G/G	G/G	G/T	G/T	G/T	G/T	G/T	G/T	G/T	G/T	T/T	T/T	G/T	T/T	T/T	G/T	T/T	G/T	G/G	G/T
C	G	2L	1776348	G/G	G/G	G/G	G/G	C/G	G/G	G/G	G/G	G/G	G/G	G/G	G/G	G/G	G/G	G/G	G/G	G/G	G/G	G/G	C/G	G/G
C	T	2L	1834975	T/T	T/T	T/T	T/T	C/T	T/T	T/T	T/T	C/T	T/T	T/T	T/T	T/T	C/T	T/T	T/T	T/T	T/T	T/T	C/T	T/T
A	C	2L	1929057	C/C	C/C	C/C	C/C	A/C	C/C	C/C	C/C	C/C	C/C	C/C	C/C	C/C	A/C	C/C	C/C	C/C	C/C	C/C	A/C	C/C
A	G	2L	1929179	G/G	G/G	G/G	G/G	A/G	G/G	G/G	G/G	G/G	G/G	G/G	G/G	G/G	A/G	G/G	G/G	G/G	G/G	G/G	A/G	G/G
A	G	2L	1947574	G/G	A/A	A/A	A/G	A/G	A/G	A/G	A/G	A/G	A/G	A/A	G/G	A/G	A/G	G/G	G/G	A/A	G/G	A/A	A/A	A/G
G	T	2L	2050540	T/T	G/G	G/G	G/T	G/T	G/G	G/T	G/T	G/T	G/T	G/G	T/T	T/T	G/T	T/T	T/T	G/T	T/T	G/T	G/G	G/T
A	C	2L	2076066	C/C	C/C	C/C	C/C	A/C	C/C	C/C	C/C	C/C	C/C	C/C	C/C	C/C	C/C	C/C	C/C	C/C	C/C	C/C	A/C	C/C
A	T	2L	2079153	T/T	A/A	A/A	A/T	A/T	A/A	A/T	A/T	A/T	A/T	A/A	T/T	T/T	A/T	T/T	T/T	A/T	T/T	A/T	A/A	A/T
A	C	2L	2080181	C/C	C/C	C/C	C/C	A/C	C/C	C/C	C/C	C/C	C/C	C/C	C/C	C/C	C/C	C/C	C/C	C/C	C/C	C/C	A/C	C/C
C	T	2L	2120222	T/T	C/C	C/C	C/T	C/T	C/C	C/T	C/T	C/C	C/T	C/C	T/T	T/T	C/T	T/T	T/T	C/T	T/T	C/T	C/C	C/T
A	C	2L	2121185	C/C	A/A	A/A	A/C	A/C	A/A	A/C	A/C	A/A	A/C	A/A	C/C	C/C	A/C	C/C	C/C	A/C	C/C	A/C	A/A	A/C
G	T	2L	2121209	T/T	T/T	G/T	T/T	G/T	G/T	T/T	G/T	T/T	G/T	G/T	T/T	T/T	T/T	T/T	T/T	T/T	T/T	G/T	G/T	T/T
C	T	2L	2250268	T/T	C/C	C/C	C/T	C/T	C/C	C/T	C/T	C/C	C/T	C/C	T/T	T/T	C/C	T/T	T/T	C/T	T/T	C/T	C/C	C/T
A	G	2L	2288180	G/G	G/G	A/G	G/G	A/G	A/G	G/G	A/G	G/G	A/G	A/A	G/G	G/G	G/G	G/G	G/G	G/G	G/G	A/G	A/G	G/G
A	T	2L	2400620	T/T	T/T	A/T	T/T	A/T	A/T	A/T	A/T	T/T	A/T	A/T	T/T	T/T	T/T	T/T	T/T	A/T	T/T	A/T	A/A	T/T
A	G	2L	2435532	G/G	G/G	G/G	G/G	A/G	A/G	A/G	G/G	G/G	A/G	A/G	G/G	G/G	G/G	G/G	G/G	G/G	G/G	A/G	A/A	G/G
A	G	2L	2440600	G/G	A/A	A/G	A/G	A/G	A/A	A/G	A/G	A/A	A/G	A/A	G/G	G/G	A/G	G/G	G/G	A/G	G/G	A/G	A/A	A/G
C	T	2L	2825181	C/C	C/C	C/T	C/C	C/T	C/C	C/C	C/C	C/T	C/T	C/T	T/T	T/T	C/C	T/T	T/T	C/T	T/T	C/T	C/T	C/C
A	T	2L	11475283	T/T	A/A	A/T	A/T	A/T	T/T	A/T	A/A	T/T	A/T	A/T	A/T	T/T	T/T	T/T	T/T	T/T	T/T	T/T	A/T	A/T
C	T	2L	11870350	C/C	C/C	C/T	C/T	C/T	T/T	C/T	T/T	C/T	C/T	T/T	C/C	C/T	C/C	C/T	T/T	C/T	C/T	C/C	C/T	C/T
A	G	2R	5896279	A/G	A/G	A/A	A/A	A/A	A/A	A/G	A/G	A/G	A/G	A/A	A/G	A/A	A/A	A/A	A/A	A/G	A/A	A/A	A/A	A/G
A	G	2R	7978367	G/G	A/G	G/G	A/G	G/G	G/G	G/G	G/G	G/G	G/G	A/A	G/G	A/G	G/G	A/A	G/G	G/G	G/G	A/G	G/G	G/G
A	G	2R	8500131	A/G	A/G	G/G	A/G	G/G	G/G	G/G	A/G	G/G	A/G	A/G	A/A	G/G	A/G	G/G	G/G	A/G	A/G	A/G	A/G	G/G
A	T	2R	11187397	A/A	A/A	A/A	A/T	A/T	A/A	A/A	A/A	A/A	A/T	A/A	A/A	A/T	A/A	A/A	A/A	A/A	A/T	A/A	A/T	A/A
A	G	2R	11231237	G/G	G/G	G/G	G/G	G/G	G/G	G/G	G/G	G/G	G/G	G/G	G/G	G/G	G/G	G/G	G/G	G/G	G/G	G/G	G/G	G/G
A	G	2R	11232433	G/G	G/G	G/G	G/G	G/G	G/G	G/G	G/G	G/G	G/G	G/G	G/G	A/G	G/G	G/G	G/G	G/G	G/G	G/G	G/G	G/G
C	T	2R	17867695	T/T	T/T	T/T	T/T	C/T	T/T	T/T	T/T	T/T	T/T	T/T	T/T	T/T	T/T	T/T	T/T	T/T	T/T	T/T	T/T	C/T
A	G	2R	29027132	A/A	A/A	A/A	A/A	A/A	A/A	A/A	A/A	A/A	A/A	A/A	A/A	A/A	A/A	A/A	A/A	A/A	A/A	A/A	A/A	A/A
A	T	2R	38393397	A/T	A/A	T/T	T/T	T/T	T/T	A/A	A/A	A/T	T/T	A/A	A/A	T/T	A/T	T/T	T/T	A/T	T/T	T/T	A/A	T/T
A	T	2R	45706992	A/A	T/T	A/T	A/A	A/A	A/A	A/A	T/T	A/A	A/T	T/T	A/A	A/A	A/A	A/A	A/A	A/T	A/A	A/T	T/T	A/A
A	T	2R	46099288	A/T	A/T	A/T	T/T	T/T	T/T	T/T	A/T	T/T	T/T	A/T	T/T	A/T	T/T	T/T	T/T	T/T	T/T	T/T	A/T	T/T
A	C	2R	47705614	A/A	A/A	C/C	C/C	A/A	A/C	A/A	A/A	A/A	A/C	A/A	A/A	C/C	A/A	C/C	C/C	A/C	C/C	A/A	A/C	A/A
C	T	2R	47711810	C/T	C/T	T/T	T/T	T/T	T/T	T/T	T/T	C/T	C/T	C/T	C/T	T/T	T/T	T/T	T/T	T/T	T/T	T/T	C/T	T/T
C	T	2R	48625637	C/C	C/T	C/C	T/T	C/T	C/T	C/C	C/C	C/T	C/C	T/T	C/C	T/T	C/T	T/T	T/T	C/T	T/T	C/C	C/T	C/T
A	G	2R	49322120	A/G	G/G	A/G	A/G	A/G	G/G	A/A	G/G	A/G	A/G	G/G	A/A	A/G	A/A	A/A	A/A	G/G	A/A	A/G	A/G	A/G
A	T	2R	49732367	A/T	T/T	T/T	T/T	T/T	A/A	A/T	A/T	T/T	A/T	A/A	A/T	T/T	A/T	T/T	T/T	A/A	T/T	A/T	T/T	T/T
C	G	2R	53550533	C/C	C/G	C/G	C/G	C/G	G/G	G/G	G/G	C/G	C/G	C/G	G/G	C/C	G/G	C/G	C/C	C/G	C/C	C/C	G/G	C/G
C	G	2R	58793509	G/G	G/G	G/G	G/G	C/G	C/G	G/G	G/G	C/G	G/G	C/G	C/G	G/G	C/G	G/G	G/G	G/G	G/G	C/G	G/G	C/C
C	T	2R	59073852	C/T	C/T	T/T	C/T	C/T	C/T	C/T	C/C	C/C	C/T	C/T	C/C	C/C	C/C	C/C	C/T	C/T	C/T	C/T	C/T	T/T
A	T	2R	60987243	T/T	T/T	A/A	A/A	A/T	A/T	T/T	A/T	A/T	T/T	T/T	T/T	T/T	T/T	T/T	T/T	T/T	A/T	T/T	A/A	A/T
C	T	2R	61010151	C/T	C/T	C/C	C/C	C/T	C/T	C/T	C/T	C/T	C/T	C/T	T/T	T/T	C/T	T/T	T/T	C/T	C/T	T/T	C/C	C/T
C	G	3L	67314	C/C	G/G	C/G	C/G	C/G	G/G	G/G	C/G	C/G	G/G	C/G	C/G	C/C	C/G	C/C	C/C	C/G	C/C	G/G	G/G	C/G
A	G	3L	77072	G/G	A/A	A/G	A/G	A/G	A/A	A/A	A/G	A/G	A/A	A/G	A/G	G/G	A/G	G/G	G/G	A/G	G/G	A/A	A/A	A/G
A	T	3L	82544	T/T	A/A	A/T	A/T	A/T	A/A	A/A	A/T	A/T	A/A	A/T	A/T	T/T	A/T	T/T	T/T	A/T	T/T	A/A	A/A	A/T
A	G	3L	122238	A/A	G/G	A/G	A/G	A/G	G/G	G/G	A/G	A/G	G/G	A/G	A/G	A/A	A/G	A/A	A/A	A/G	A/A	G/G	G/G	A/G
C	T	3L	122297	C/C	T/T	C/T	C/T	C/T	T/T	T/T	C/T	C/T	T/T	C/T	C/T	C/C	C/T	C/C	C/C	C/T	C/C	T/T	T/T	C/T
C	T	3L	122834	C/C	T/T	C/T	C/T	C/T	T/T	T/T	C/T	C/T	T/T	C/T	C/T	C/C	C/T	C/C	C/C	C/T	C/C	T/T	T/T	C/T
A	G	3L	304874	G/G	A/A	A/G	A/G	A/G	A/A	A/A	A/G	A/G	A/A	A/G	A/G	G/G	A/G	G/G	G/G	A/G	G/G	A/A	A/A	A/G
C	T	3L	10278661	C/C	C/T	C/T	T/T	C/T	C/C	C/T	T/T	C/C	C/T	C/C	C/T	T/T	C/T	T/T	T/T	C/C	C/T	C/T	C/C	C/C
A	G	3L	10882689	A/G	G/G	G/G	G/G	G/G	G/G	A/G	G/G	G/G	G/G	G/G	G/G	G/G	G/G	G/G	G/G	G/G	G/G	A/G	A/G	G/G
G	T	3L	10913379	G/G	G/T	T/T	G/T	G/T	G/T	G/T	T/T	G/T	T/T	G/T	G/T	T/T	G/T	T/T	T/T	G/T	T/T	G/T	G/T	G/G
C	T	3R	108793	T/T	T/T	T/T	T/T	T/T	T/T	C/T	T/T	C/T	C/T	T/T	C/T	T/T	T/T	T/T	T/T	C/T	T/T	C/T	C/T	C/T
A	C	3R	455087	C/C	C/C	C/C	C/C	C/C	C/C	C/C	C/C	A/C	A/C	C/C	A/C	C/C	C/C	C/C	C/C	C/C	C/C	A/C	C/C	C/C
G	T	3R	455763	T/T	T/T	T/T	T/T	T/T	T/T	T/T	T/T	G/T	T/T	T/T	G/T	T/T	T/T	T/T	T/T	T/T	T/T	T/T	T/T	T/T
C	T	3R	459068	T/T	T/T	T/T	T/T	T/T	T/T	T/T	T/T	C/T	C/T	T/T	C/T	T/T	T/T	C/T	T/T	T/T	T/T	C/T	T/T	T/T
A	G	3R	28305711	A/A	G/G	A/A	A/A	A/A	A/G	A/G	A/G	A/G	A/G	A/A	A/A	A/G	A/G	A/G	G/G	A/G	A/G	G/G	A/G	A/A
A	G	3R	41643924	G/G	G/G	G/G	A/G	A/G	G/G	G/G	A/A	G/G	G/G	A/G	G/G	G/G	G/G	G/G	G/G	G/G	A/G	G/G	G/G	G/G
G	T	3R	41704803	G/G	G/T	G/T	G/G	G/T	G/T	G/T	G/T	G/T	G/G	G/T	G/G	T/T	G/T	T/T	T/T	G/G	T/T	G/G	G/T	G/G
A	T	3R	45828191	A/A	A/T	A/T	A/A	A/T	A/A	A/T	A/T	T/T	A/T	A/T	A/T	A/T	A/T	A/T	T/T	A/T	T/T	A/A	A/T	A/A
A	C	3R	46241353	C/C	C/C	C/C	C/C	C/C	C/C	C/C	C/C	C/C	A/C	C/C	C/C	C/C	C/C	C/C	C/C	C/C	C/C	C/C	C/C	A/C
A	C	3R	48921265	A/C	A/C	A/C	A/C	C/C	A/C	A/C	A/C	C/C	A/A	A/C	C/C	A/A	C/C	A/C	A/C	A/C	A/C	A/C	A/C	A/C
A	C	3R	49325788	C/C	A/C	A/A	A/C	C/C	A/A	A/C	C/C	C/C	A/C	A/A	C/C	A/A	A/C	A/A	A/A	C/C	A/A	A/A	C/C	A/C
G	T	3R	51005327	G/T	G/T	T/T	T/T	T/T	T/T	G/T	G/T	G/T	G/T	G/T	G/G	T/T	G/T	T/T	T/T	T/T	T/T	G/T	T/T	G/T
A	T	3R	52048537	A/A	T/T	A/T	T/T	A/A	A/T	A/A	A/T	A/T	A/T	A/A	A/A	A/A	A/T	A/A	A/A	A/A	A/A	A/T	A/A	A/A
C	T	3R	52049336	C/T	C/C	C/T	C/C	C/T	C/C	C/C	C/T	C/T	C/C	C/T	T/T	T/T	C/T	T/T	T/T	T/T	T/T	C/T	C/C	C/T
C	G	3R	52106373	G/G	C/C	C/G	C/C	G/G	G/G	G/G	C/G	C/G	G/G	G/G	G/G	G/G	G/G	G/G	G/G	G/G	G/G	C/G	G/G	G/G
A	C	3R	52112632	A/A	A/C	A/C	A/C	A/A	A/A	A/A	A/A	A/C	A/A	A/A	A/A	A/A	A/A	A/A	A/A	A/A	A/A	A/C	A/A	A/A
G	T	3R	52207724	G/T	T/T	G/T	G/T	G/T	T/T	T/T	G/T	G/T	T/T	G/T	G/G	G/G	G/T	G/G	G/G	G/T	G/G	G/T	T/T	G/T
A	C	3R	52247196	A/A	A/C	A/C	A/C	A/A	A/A	A/A	A/C	A/C	A/A	A/A	A/A	A/A	A/A	A/A	A/A	A/C	A/A	A/C	A/A	A/A
G	T	3R	52356711	G/T	G/G	G/T	G/T	G/T	G/G	G/G	G/T	G/T	G/G	G/T	T/T	T/T	G/T	T/T	T/T	G/T	T/T	G/T	G/G	G/T
A	T	3R	52422375	A/T	A/A	A/T	A/T	A/T	A/A	A/A	A/T	A/T	A/A	A/T	T/T	T/T	A/T	T/T	T/T	A/T	T/T	A/T	A/A	A/T
A	G	3R	52426862	A/A	A/G	A/G	A/G	A/A	A/A	A/A	A/G	A/A	A/A	A/A	A/A	A/A	A/A	A/A	A/A	A/A	A/A	A/G	A/A	A/A
C	T	3R	52614727	C/T	C/C	C/T	C/T	C/T	C/C	C/C	C/C	C/T	C/C	C/T	C/T	T/T	C/C	T/T	T/T	C/C	T/T	C/T	C/C	C/C
G	T	3R	52995713	G/T	G/G	G/T	T/T	T/T	G/G	T/T	G/T	G/T	G/T	T/T	G/T	T/T	G/T	T/T	T/T	G/T	T/T	T/T	G/G	G/T
A	T	3R	53093327	A/T	A/A	A/T	A/T	A/T	A/A	A/A	A/T	A/T	A/A	A/T	A/T	T/T	A/T	T/T	T/T	A/A	T/T	A/T	A/A	A/T
C	T	X	15100037	C/C	C/T	T/T	T/T	C/T	C/C	T/T	C/T	C/T	C/T	T/T	T/T	T/T	C/T	T/T	T/T	C/C	T/T	C/T	T/T	T/T
A	C	X	15122298	C/C	A/C	C/C	C/C	C/C	A/C	C/C	A/C	A/C	A/C	C/C	C/C	C/C	A/C	C/C	C/C	C/C	C/C	A/C	C/C	C/C
G	T	X	15152322	T/T	G/T	T/T	G/T	T/T	G/T	T/T	G/G	G/T	G/T	T/T	T/T	T/T	G/T	T/T	T/T	T/T	T/T	G/T	T/T	G/T
A	G	X	15265556	A/G	A/G	G/G	A/G	G/G	A/A	G/G	A/G	A/A	G/G	G/G	A/G	G/G	A/G	A/A	G/G	G/G	G/G	G/G	A/G	A/G
C	T	X	15933212	C/T	C/T	T/T	T/T	C/T	C/T	T/T	T/T	C/C	T/T	T/T	T/T	T/T	C/T	T/T	C/T	C/T	T/T	T/T	T/T	C/T
C	T	X	15935327	C/T	C/T	T/T	T/T	C/T	C/T	T/T	T/T	C/C	T/T	T/T	T/T	T/T	C/T	T/T	T/T	C/T	T/T	T/T	T/T	C/T
A	T	X	15937755	T/T	A/T	T/T	T/T	T/T	A/T	T/T	T/T	T/T	T/T	T/T	T/T	T/T	A/T	T/T	T/T	T/T	T/T	T/T	T/T	T/T
A	T	X	17201100	T/T	A/T	T/T	T/T	T/T	T/T	T/T	T/T	T/T	T/T	T/T	T/T	T/T	T/T	T/T	T/T	T/T	T/T	T/T	T/T	T/T
A	G	X	17211289	G/G	A/G	G/G	G/G	A/G	G/G	G/G	G/G	G/G	G/G	G/G	G/G	G/G	G/G	G/G	G/G	G/G	G/G	G/G	G/G	G/G
A	G	X	17413658	A/G	A/G	G/G	G/G	A/G	G/G	G/G	A/G	G/G	A/A	G/G	G/G	G/G	G/G	G/G	G/G	G/G	G/G	G/G	G/G	G/G
G	T	X	17655806	T/T	G/T	T/T	T/T	T/T	G/T	T/T	T/T	T/T	T/T	T/T	T/T	T/T	T/T	T/T	T/T	T/T	T/T	T/T	T/T	T/T
C	T	X	17673204	T/T	C/T	T/T	T/T	T/T	C/T	T/T	T/T	T/T	T/T	T/T	T/T	T/T	T/T	T/T	T/T	T/T	T/T	T/T	T/T	T/T
A	G	X	17678530	G/G	A/G	G/G	G/G	G/G	A/G	G/G	G/G	G/G	G/G	G/G	G/G	G/G	G/G	G/G	G/G	G/G	G/G	G/G	G/G	G/G
C	T	X	17707969	T/T	C/T	T/T	T/T	T/T	C/T	T/T	T/T	T/T	T/T	T/T	T/T	T/T	T/T	C/T	T/T	T/T	T/T	T/T	T/T	T/T
A	G	X	17750600	G/G	A/G	G/G	G/G	G/G	A/G	G/G	G/G	G/G	G/G	G/G	G/G	G/G	G/G	G/G	G/G	G/G	G/G	G/G	G/G	G/G
C	T	X	17767738	T/T	C/T	T/T	T/T	T/T	C/T	T/T	T/T	T/T	T/T	T/T	T/T	T/T	T/T	T/T	T/T	T/T	T/T	T/T	T/T	T/T
C	T	X	17804078	C/T	C/T	T/T	T/T	T/T	C/T	T/T	T/T	T/T	T/T	T/T	T/T	T/T	T/T	T/T	T/T	T/T	T/T	T/T	T/T	T/T
C	T	X	17819878	C/T	C/T	T/T	T/T	T/T	C/T	T/T	T/T	T/T	T/T	T/T	T/T	T/T	T/T	T/T	T/T	T/T	T/T	T/T	T/T	T/T
A	T	X	17822430	T/T	A/T	T/T	T/T	T/T	A/T	T/T	T/T	T/T	T/T	T/T	T/T	T/T	T/T	T/T	T/T	T/T	T/T	T/T	T/T	T/T
A	C	X	17839055	A/C	A/C	C/C	C/C	C/C	A/C	C/C	C/C	C/C	C/C	C/C	C/C	C/C	C/C	C/C	C/C	C/C	C/C	C/C	C/C	C/C
G	T	X	17863952	T/T	G/T	T/T	T/T	T/T	G/T	T/T	T/T	T/T	T/T	T/T	T/T	T/T	T/T	G/T	T/T	T/T	T/T	T/T	T/T	T/T
A	G	X	17877673	A/G	A/G	G/G	G/G	G/G	A/G	G/G	G/G	G/G	G/G	G/G	G/G	G/G	G/G	G/G	G/G	G/G	G/G	G/G	G/G	G/G
C	T	X	17892553	C/T	C/T	T/T	T/T	T/T	C/T	T/T	T/T	T/T	T/T	T/T	T/T	T/T	T/T	T/T	T/T	C/T	T/T	T/T	T/T	T/T
A	T	X	17906226	A/T	A/T	T/T	T/T	T/T	A/T	T/T	T/T	T/T	T/T	T/T	T/T	T/T	T/T	T/T	T/T	A/T	T/T	T/T	T/T	T/T
A	T	X	17907713	T/T	A/T	T/T	T/T	T/T	A/T	T/T	T/T	T/T	T/T	T/T	T/T	T/T	T/T	T/T	T/T	T/T	T/T	T/T	T/T	T/T
A	G	X	17921848	A/G	A/G	G/G	G/G	G/G	A/G	G/G	G/G	G/G	G/G	G/G	G/G	G/G	G/G	G/G	G/G	A/G	G/G	G/G	G/G	G/G
A	C	X	17922652	A/C	A/C	C/C	C/C	C/C	A/C	C/C	C/C	C/C	C/C	C/C	C/C	C/C	C/C	C/C	C/C	A/C	C/C	C/C	C/C	C/C
A	G	X	17936437	A/G	A/G	G/G	G/G	G/G	A/G	G/G	G/G	G/G	G/G	G/G	G/G	G/G	G/G	G/G	G/G	A/G	G/G	G/G	G/G	G/G
C	T	X	17950636	C/T	C/T	T/T	T/T	T/T	C/T	T/T	C/T	T/T	T/T	T/T	T/T	T/T	T/T	T/T	T/T	C/T	T/T	T/T	T/T	T/T
A	T	X	17968899	A/T	A/T	T/T	T/T	T/T	A/T	T/T	A/T	T/T	T/T	T/T	T/T	T/T	T/T	T/T	T/T	A/T	T/T	T/T	T/T	T/T
C	T	X	18013323	C/T	C/T	T/T	T/T	C/T	T/T	T/T	C/T	T/T	T/T	T/T	T/T	T/T	T/T	T/T	T/T	C/T	T/T	T/T	T/T	T/T
A	T	X	18015016	A/T	A/T	T/T	T/T	A/T	T/T	T/T	A/T	T/T	T/T	T/T	T/T	A/T	T/T	T/T	T/T	A/T	T/T	T/T	T/T	T/T
A	G	X	18031772	G/G	A/G	G/G	G/G	G/G	G/G	G/G	A/G	G/G	G/G	G/G	G/G	G/G	G/G	G/G	G/G	A/G	G/G	G/G	G/G	G/G
A	C	X	18043476	C/C	A/C	C/C	C/C	C/C	C/C	C/C	A/C	C/C	C/C	C/C	C/C	C/C	C/C	C/C	C/C	A/C	C/C	C/C	C/C	C/C
A	G	X	18046469	A/G	A/G	G/G	G/G	A/G	G/G	G/G	A/G	G/G	G/G	G/G	G/G	G/G	G/G	G/G	G/G	A/A	G/G	G/G	G/G	G/G
A	G	X	18055878	A/G	A/G	G/G	G/G	A/G	G/G	G/G	A/G	G/G	G/G	G/G	G/G	G/G	G/G	G/G	G/G	A/A	G/G	G/G	G/G	G/G
A	T	X	18069465	A/T	A/T	T/T	T/T	A/T	T/T	T/T	A/T	T/T	T/T	T/T	T/T	T/T	T/T	T/T	T/T	A/A	T/T	T/T	T/T	T/T
C	T	X	18081652	T/T	C/T	T/T	T/T	T/T	T/T	T/T	C/T	T/T	T/T	T/T	T/T	T/T	T/T	T/T	T/T	C/C	T/T	T/T	T/T	T/T
A	C	X	18098910	A/C	A/C	C/C	C/C	A/C	C/C	C/C	A/C	C/C	C/C	C/C	C/C	C/C	C/C	C/C	C/C	A/A	C/C	C/C	C/C	C/C
C	T	X	18102566	C/T	C/T	T/T	T/T	C/T	T/T	T/T	C/T	T/T	T/T	T/T	T/T	T/T	T/T	T/T	T/T	C/C	T/T	T/T	T/T	T/T
A	C	X	18144827	A/C	A/C	A/C	C/C	C/C	C/C	C/C	A/C	C/C	C/C	C/C	C/C	C/C	C/C	C/C	C/C	A/A	C/C	C/C	C/C	C/C
A	G	X	18151779	G/G	A/G	G/G	G/G	G/G	G/G	G/G	A/G	G/G	G/G	G/G	G/G	G/G	G/G	G/G	G/G	A/G	G/G	G/G	G/G	G/G
G	T	X	18193109	G/T	G/T	T/T	T/T	G/T	G/T	T/T	G/T	T/T	G/T	T/T	T/T	G/T	T/T	T/T	T/T	G/G	G/T	T/T	T/T	T/T
A	T	X	18243004	T/T	T/T	T/T	T/T	T/T	T/T	T/T	T/T	T/T	A/T	T/T	T/T	T/T	A/T	T/T	T/T	A/T	T/T	T/T	T/T	T/T
A	G	X	18244075	G/G	G/G	G/G	G/G	G/G	G/G	G/G	G/G	G/G	A/G	G/G	G/G	G/G	A/G	G/G	G/G	A/G	G/G	G/G	G/G	G/G
C	T	X	18255024	C/T	C/T	T/T	T/T	T/T	T/T	T/T	T/T	T/T	C/T	T/T	T/T	T/T	C/T	T/T	T/T	C/C	T/T	T/T	T/T	T/T
A	G	X	18259640	A/G	A/G	A/G	G/G	A/A	A/G	A/A	A/G	G/G	A/G	A/G	A/G	G/G	A/A	A/G	A/G	A/A	A/G	A/G	A/G	A/G
A	T	X	18259666	A/T	A/T	A/T	T/T	A/A	A/T	A/A	A/T	T/T	A/T	A/T	A/T	T/T	A/A	A/T	A/T	A/A	A/T	A/T	A/T	A/T
A	T	X	18260913	T/T	T/T	T/T	T/T	T/T	T/T	T/T	T/T	T/T	T/T	T/T	T/T	T/T	T/T	T/T	T/T	A/T	T/T	T/T	T/T	T/T
C	T	X	18358985	T/T	T/T	T/T	T/T	T/T	T/T	T/T	T/T	T/T	T/T	T/T	T/T	T/T	T/T	T/T	T/T	C/T	T/T	T/T	T/T	T/T
A	T	X	18359371	T/T	T/T	T/T	T/T	T/T	T/T	T/T	T/T	T/T	T/T	T/T	T/T	T/T	T/T	T/T	T/T	A/T	T/T	T/T	T/T	T/T
G	T	X	18372750	G/T	G/T	T/T	T/T	T/T	T/T	T/T	T/T	T/T	T/T	T/T	T/T	T/T	T/T	T/T	T/T	G/G	T/T	T/T	T/T	T/T
C	G	X	18372852	G/G	G/G	G/G	G/G	G/G	G/G	G/G	G/G	G/G	G/G	G/G	G/G	G/G	G/G	G/G	G/G	C/G	G/G	G/G	G/G	G/G
G	T	X	18372890	G/T	G/T	T/T	T/T	T/T	T/T	T/T	T/T	T/T	T/T	T/T	T/T	T/T	T/T	T/T	T/T	G/G	T/T	T/T	T/T	T/T
C	T	X	18376928	C/T	C/T	T/T	T/T	T/T	T/T	T/T	T/T	T/T	T/T	T/T	T/T	T/T	T/T	T/T	T/T	C/C	T/T	T/T	T/T	T/T
C	T	X	18416362	C/T	C/T	T/T	T/T	T/T	T/T	T/T	T/T	T/T	T/T	T/T	T/T	T/T	T/T	T/T	T/T	C/C	T/T	T/T	T/T	T/T
G	T	X	18419070	T/T	T/T	T/T	T/T	T/T	T/T	T/T	T/T	T/T	T/T	T/T	T/T	T/T	T/T	T/T	T/T	G/T	T/T	T/T	T/T	T/T
C	T	X	18439071	C/T	C/T	T/T	T/T	T/T	T/T	T/T	T/T	T/T	T/T	T/T	T/T	T/T	T/T	T/T	T/T	C/C	T/T	T/T	T/T	T/T
A	T	X	18451490	T/T	T/T	T/T	T/T	T/T	T/T	T/T	T/T	T/T	T/T	T/T	T/T	T/T	T/T	T/T	T/T	A/T	T/T	T/T	T/T	T/T
C	T	X	18503755	C/T	C/T	T/T	T/T	T/T	T/T	T/T	T/T	T/T	T/T	C/T	T/T	T/T	T/T	T/T	T/T	C/T	C/T	T/T	T/T	T/T
A	T	X	18514224	T/T	T/T	T/T	T/T	T/T	T/T	T/T	T/T	T/T	T/T	T/T	T/T	T/T	T/T	T/T	T/T	T/T	T/T	T/T	T/T	T/T
C	T	X	18535307	C/T	C/T	T/T	T/T	T/T	T/T	T/T	T/T	T/T	T/T	C/T	T/T	T/T	T/T	T/T	T/T	C/T	T/T	T/T	T/T	T/T
C	T	X	18545950	T/T	C/T	T/T	T/T	T/T	T/T	T/T	T/T	T/T	T/T	T/T	T/T	T/T	T/T	T/T	T/T	T/T	T/T	T/T	T/T	T/T
C	T	X	18553766	C/T	C/T	T/T	T/T	T/T	T/T	T/T	T/T	C/T	T/T	C/T	T/T	T/T	T/T	T/T	T/T	C/T	T/T	T/T	T/T	T/T
A	G	X	18561007	A/G	A/G	G/G	G/G	G/G	G/G	G/G	G/G	A/G	G/G	A/G	G/G	G/G	G/G	G/G	G/G	A/G	G/G	G/G	G/G	G/G
G	T	X	18597532	T/T	G/T	T/T	T/T	T/T	T/T	T/T	T/T	T/T	T/T	T/T	T/T	T/T	T/T	T/T	T/T	G/T	T/T	T/T	T/T	T/T
C	T	X	18616815	T/T	C/T	T/T	T/T	T/T	T/T	T/T	T/T	T/T	T/T	T/T	T/T	T/T	T/T	T/T	T/T	T/T	T/T	T/T	T/T	T/T
A	T	X	18633609	A/T	A/T	T/T	T/T	T/T	T/T	T/T	T/T	A/T	T/T	A/T	T/T	T/T	T/T	T/T	T/T	A/T	T/T	T/T	T/T	T/T
A	G	X	18663447	G/G	A/G	G/G	G/G	G/G	G/G	G/G	G/G	G/G	G/G	G/G	G/G	G/G	G/G	G/G	G/G	G/G	G/G	G/G	G/G	G/G
A	G	X	18664320	A/G	A/G	G/G	G/G	G/G	G/G	G/G	G/G	A/G	G/G	A/G	G/G	G/G	G/G	G/G	G/G	A/G	G/G	G/G	G/G	G/G
C	T	X	18666391	C/T	C/T	T/T	T/T	T/T	T/T	T/T	T/T	C/T	T/T	C/T	T/T	T/T	T/T	T/T	T/T	C/T	T/T	T/T	T/T	T/T
A	G	X	18666995	G/G	A/G	G/G	G/G	G/G	G/G	G/G	G/G	G/G	G/G	G/G	G/G	G/G	G/G	G/G	G/G	G/G	G/G	G/G	G/G	G/G
C	G	X	18673482	C/G	C/G	G/G	G/G	G/G	G/G	G/G	G/G	C/G	G/G	C/G	G/G	G/G	G/G	G/G	G/G	C/G	G/G	G/G	G/G	G/G
G	T	X	18681536	G/T	G/T	T/T	T/T	T/T	T/T	T/T	T/T	G/T	T/T	G/T	G/T	T/T	T/T	T/T	T/T	G/T	T/T	T/T	T/T	T/T
A	T	X	18733692	A/T	A/T	T/T	T/T	T/T	T/T	T/T	T/T	A/T	T/T	T/T	T/T	T/T	T/T	T/T	T/T	A/T	T/T	T/T	T/T	T/T
A	G	X	18736537	G/G	A/G	G/G	G/G	G/G	G/G	G/G	G/G	G/G	G/G	G/G	G/G	G/G	G/G	G/G	G/G	G/G	G/G	G/G	G/G	G/G
A	C	X	18739073	C/C	A/C	C/C	C/C	C/C	C/C	C/C	C/C	C/C	C/C	C/C	C/C	C/C	C/C	C/C	C/C	C/C	C/C	C/C	C/C	C/C
A	G	X	18751643	G/G	A/G	G/G	G/G	G/G	G/G	G/G	G/G	G/G	G/G	G/G	G/G	G/G	G/G	G/G	G/G	G/G	G/G	G/G	G/G	G/G
C	T	X	18752247	C/T	C/T	T/T	T/T	T/T	T/T	T/T	T/T	C/T	T/T	T/T	T/T	T/T	T/T	T/T	T/T	C/T	T/T	T/T	T/T	T/T
A	T	X	18772627	A/T	A/T	T/T	T/T	T/T	T/T	T/T	T/T	A/T	T/T	T/T	T/T	T/T	T/T	T/T	T/T	A/T	T/T	T/T	T/T	T/T
C	G	X	18777403	C/G	C/G	G/G	G/G	G/G	G/G	G/G	G/G	C/G	G/G	G/G	G/G	G/G	G/G	G/G	G/G	C/G	C/G	G/G	G/G	G/G
A	T	X	18782469	T/T	A/A	A/T	A/T	A/A	A/T	T/T	T/T	T/T	T/T	T/T	T/T	T/T	T/T	T/T	T/T	T/T	T/T	A/T	T/T	T/T
A	T	X	18828121	A/T	A/T	T/T	T/T	T/T	T/T	T/T	T/T	A/T	T/T	T/T	T/T	T/T	T/T	T/T	T/T	A/T	T/T	T/T	T/T	T/T
A	T	X	18841196	T/T	A/T	T/T	T/T	T/T	T/T	T/T	T/T	T/T	T/T	T/T	T/T	A/T	T/T	T/T	T/T	T/T	T/T	T/T	T/T	T/T
A	G	X	18850598	G/G	A/G	G/G	G/G	G/G	G/G	G/G	G/G	G/G	G/G	G/G	G/G	A/G	G/G	G/G	G/G	G/G	G/G	G/G	G/G	G/G
C	T	X	18876416	T/T	C/T	T/T	T/T	T/T	T/T	T/T	T/T	T/T	T/T	T/T	T/T	T/T	T/T	T/T	T/T	T/T	T/T	T/T	T/T	T/T
C	T	X	18883338	C/T	C/T	T/T	T/T	C/C	T/T	C/T	C/C	C/T	T/T	T/T	C/T	T/T	T/T	T/T	T/T	C/T	T/T	T/T	T/T	C/T
A	T	X	18888979	A/T	A/T	T/T	T/T	T/T	T/T	T/T	T/T	A/T	T/T	T/T	A/T	T/T	T/T	T/T	T/T	A/T	T/T	T/T	T/T	T/T
G	T	X	18891859	T/T	G/T	T/T	T/T	T/T	G/T	T/T	T/T	T/T	G/T	G/T	T/T	G/T	T/T	T/T	G/T	T/T	G/T	T/T	T/T	T/T
A	G	X	18892658	A/A	A/G	A/G	A/G	G/G	A/G	G/G	G/G	A/G	G/G	A/G	A/G	A/G	G/G	G/G	A/G	A/G	A/G	G/G	A/G	G/G
C	G	X	18985260	C/G	C/G	G/G	G/G	G/G	G/G	G/G	G/G	C/G	G/G	G/G	C/G	G/G	G/G	G/G	G/G	C/G	G/G	G/G	G/G	C/G
A	G	X	19117756	A/G	G/G	G/G	G/G	G/G	G/G	G/G	G/G	G/G	G/G	G/G	G/G	G/G	G/G	G/G	G/G	G/G	G/G	G/G	G/G	G/G
C	T	X	19154757	C/T	T/T	T/T	T/T	T/T	T/T	T/T	T/T	C/T	T/T	T/T	C/T	T/T	T/T	T/T	T/T	C/T	T/T	T/T	T/T	C/T
G	T	X	19174276	G/T	T/T	T/T	T/T	T/T	T/T	T/T	T/T	G/T	T/T	T/T	G/T	T/T	T/T	T/T	T/T	G/T	T/T	T/T	T/T	G/T
C	G	X	19174735	C/C	C/C	G/G	C/G	C/G	C/C	C/G	G/G	C/G	C/G	C/G	C/G	G/G	C/G	G/G	G/G	C/C	G/G	C/C	C/G	C/C
C	T	X	19208510	C/T	T/T	T/T	T/T	T/T	T/T	T/T	T/T	C/T	T/T	T/T	C/T	T/T	T/T	T/T	T/T	C/T	T/T	C/T	T/T	C/T
A	C	X	19263223	A/C	A/A	C/C	C/C	A/C	A/C	C/C	C/C	A/C	C/C	C/C	A/C	C/C	C/C	C/C	C/C	A/C	C/C	A/C	A/C	A/C
C	T	X	19263806	C/C	C/C	T/T	T/T	C/T	C/T	T/T	T/T	C/T	T/T	T/T	C/T	T/T	T/T	T/T	T/T	C/T	T/T	C/T	C/T	C/T
A	T	X	19275911	A/A	A/A	T/T	A/T	A/T	A/T	T/T	A/T	A/T	T/T	T/T	A/T	T/T	T/T	T/T	A/T	A/T	T/T	A/T	A/T	A/T
C	T	X	19305628	C/C	T/T	T/T	C/T	T/T	T/T	T/T	T/T	C/T	C/C	T/T	C/T	T/T	T/T	C/T	T/T	C/T	T/T	C/C	T/T	C/T
A	G	X	19519687	A/G	G/G	G/G	G/G	G/G	G/G	G/G	G/G	A/G	A/G	G/G	G/G	G/G	G/G	G/G	G/G	A/G	G/G	G/G	G/G	G/G
C	T	X	19529503	C/T	T/T	T/T	T/T	T/T	T/T	T/T	T/T	C/T	T/T	T/T	T/T	T/T	T/T	T/T	T/T	C/T	T/T	T/T	T/T	T/T
C	T	X	19529806	C/T	T/T	T/T	T/T	T/T	T/T	T/T	T/T	C/T	T/T	T/T	T/T	T/T	T/T	T/T	T/T	C/T	T/T	T/T	T/T	T/T
A	G	X	19555085	G/G	G/G	G/G	A/G	G/G	G/G	G/G	A/G	G/G	G/G	G/G	G/G	G/G	G/G	G/G	G/G	G/G	G/G	G/G	G/G	G/G
G	T	X	19569364	T/T	T/T	T/T	T/T	T/T	T/T	T/T	T/T	T/T	T/T	T/T	T/T	T/T	T/T	T/T	T/T	T/T	T/T	T/T	T/T	T/T
C	T	X	19612071	T/T	T/T	T/T	T/T	T/T	T/T	T/T	T/T	C/T	T/T	T/T	T/T	T/T	T/T	T/T	T/T	T/T	T/T	T/T	C/T	T/T
C	T	X	19619051	T/T	T/T	T/T	T/T	T/T	T/T	T/T	T/T	C/T	T/T	T/T	T/T	T/T	T/T	T/T	T/T	T/T	T/T	T/T	C/T	T/T
C	T	X	19627490	T/T	T/T	T/T	T/T	T/T	T/T	T/T	T/T	C/T	T/T	T/T	T/T	T/T	T/T	T/T	T/T	T/T	T/T	T/T	C/T	T/T
A	G	X	19630571	G/G	G/G	G/G	G/G	G/G	G/G	G/G	G/G	A/G	G/G	G/G	G/G	G/G	G/G	G/G	G/G	G/G	G/G	G/G	A/G	G/G
C	T	X	19631429	T/T	T/T	T/T	T/T	T/T	T/T	T/T	T/T	C/T	T/T	T/T	T/T	T/T	T/T	T/T	T/T	T/T	T/T	T/T	C/T	T/T
C	G	X	19631625	G/G	G/G	G/G	G/G	G/G	G/G	G/G	G/G	C/G	G/G	G/G	G/G	G/G	G/G	G/G	G/G	G/G	G/G	G/G	C/G	G/G
C	T	X	19633607	T/T	T/T	T/T	T/T	T/T	T/T	T/T	T/T	C/T	T/T	T/T	T/T	T/T	T/T	T/T	T/T	T/T	T/T	T/T	C/T	T/T
A	G	X	19640247	G/G	G/G	G/G	G/G	G/G	G/G	A/G	G/G	A/G	G/G	A/G	G/G	G/G	G/G	G/G	G/G	G/G	G/G	G/G	G/G	G/G
A	G	X	19641255	G/G	G/G	G/G	G/G	G/G	G/G	A/G	G/G	A/G	G/G	A/G	G/G	G/G	G/G	G/G	G/G	G/G	G/G	G/G	G/G	G/G
A	G	X	19643251	G/G	G/G	G/G	G/G	G/G	G/G	A/G	G/G	A/G	G/G	A/G	G/G	G/G	G/G	G/G	G/G	G/G	G/G	G/G	G/G	G/G
A	G	X	19648745	A/G	G/G	G/G	G/G	G/G	G/G	A/G	G/G	A/G	A/G	A/G	G/G	G/G	G/G	G/G	G/G	A/G	G/G	G/G	G/G	G/G
G	T	X	19649825	G/T	T/T	T/T	T/T	T/T	T/T	G/T	T/T	G/T	G/T	G/T	T/T	T/T	T/T	T/T	T/T	G/T	T/T	T/T	T/T	T/T
A	C	X	19650465	A/C	C/C	C/C	C/C	C/C	C/C	A/C	C/C	A/C	A/C	A/C	C/C	C/C	C/C	C/C	C/C	A/C	C/C	C/C	C/C	C/C
A	G	X	19653831	G/G	G/G	G/G	G/G	G/G	G/G	G/G	G/G	A/G	G/G	G/G	G/G	G/G	G/G	G/G	G/G	G/G	G/G	G/G	G/G	G/G
A	C	X	19655218	C/C	C/C	C/C	C/C	C/C	C/C	C/C	C/C	A/C	C/C	C/C	C/C	C/C	C/C	C/C	C/C	C/C	C/C	C/C	C/C	C/C
A	G	X	19658441	G/G	G/G	G/G	G/G	G/G	G/G	G/G	G/G	A/G	G/G	G/G	G/G	G/G	G/G	G/G	G/G	G/G	G/G	G/G	G/G	G/G
A	C	X	19659462	C/C	C/C	C/C	C/C	C/C	C/C	C/C	C/C	A/C	C/C	C/C	C/C	C/C	C/C	C/C	C/C	C/C	C/C	C/C	C/C	C/C
A	G	X	19668644	G/G	G/G	G/G	G/G	G/G	G/G	G/G	G/G	A/G	G/G	G/G	G/G	G/G	G/G	G/G	G/G	G/G	G/G	G/G	G/G	G/G
A	T	X	19671378	T/T	T/T	T/T	T/T	T/T	T/T	T/T	T/T	A/T	T/T	T/T	T/T	T/T	T/T	T/T	T/T	T/T	T/T	T/T	T/T	T/T
C	T	X	19710357	T/T	T/T	T/T	T/T	T/T	T/T	T/T	T/T	C/T	T/T	T/T	T/T	T/T	T/T	T/T	T/T	T/T	T/T	T/T	T/T	T/T
A	C	X	19712866	C/C	C/C	C/C	C/C	C/C	C/C	C/C	C/C	C/C	C/C	C/C	C/C	C/C	C/C	C/C	C/C	C/C	C/C	C/C	C/C	C/C
C	T	X	19716539	T/T	T/T	T/T	T/T	T/T	T/T	T/T	T/T	T/T	T/T	T/T	T/T	T/T	T/T	T/T	T/T	T/T	T/T	T/T	T/T	T/T
A	T	X	19731241	T/T	T/T	T/T	T/T	T/T	T/T	T/T	T/T	T/T	T/T	T/T	T/T	T/T	T/T	T/T	T/T	T/T	T/T	T/T	T/T	T/T
A	T	X	19732984	T/T	T/T	T/T	T/T	T/T	T/T	T/T	T/T	T/T	T/T	T/T	T/T	T/T	T/T	T/T	T/T	T/T	T/T	T/T	T/T	T/T
A	T	X	19735812	T/T	T/T	T/T	T/T	T/T	T/T	T/T	T/T	T/T	T/T	T/T	T/T	T/T	T/T	T/T	T/T	T/T	T/T	T/T	T/T	T/T
C	T	X	19770048	T/T	T/T	T/T	T/T	T/T	T/T	T/T	T/T	T/T	T/T	T/T	T/T	T/T	T/T	T/T	T/T	T/T	T/T	T/T	T/T	T/T
A	G	X	19771211	G/G	G/G	G/G	G/G	G/G	G/G	G/G	G/G	G/G	G/G	G/G	G/G	G/G	G/G	G/G	G/G	G/G	G/G	G/G	G/G	G/G
A	G	X	19771979	G/G	G/G	G/G	G/G	G/G	G/G	G/G	G/G	G/G	G/G	G/G	G/G	G/G	G/G	G/G	G/G	G/G	G/G	G/G	G/G	G/G
C	T	X	19776018	T/T	T/T	T/T	T/T	T/T	T/T	T/T	T/T	T/T	T/T	T/T	T/T	T/T	T/T	T/T	T/T	T/T	T/T	T/T	T/T	T/T
A	G	X	19804741	G/G	G/G	G/G	G/G	G/G	G/G	G/G	G/G	G/G	G/G	G/G	G/G	G/G	G/G	G/G	G/G	G/G	G/G	G/G	G/G	G/G
G	T	X	19817906	T/T	T/T	T/T	T/T	T/T	T/T	T/T	T/T	T/T	T/T	T/T	T/T	T/T	T/T	T/T	T/T	T/T	T/T	T/T	T/T	T/T
A	T	X	19818055	T/T	T/T	T/T	T/T	T/T	T/T	T/T	T/T	T/T	T/T	T/T	T/T	T/T	T/T	T/T	T/T	T/T	T/T	T/T	T/T	T/T
A	G	X	19824714	G/G	G/G	G/G	G/G	G/G	G/G	G/G	G/G	G/G	G/G	G/G	G/G	G/G	G/G	G/G	G/G	G/G	G/G	G/G	G/G	G/G
A	G	X	19836117	G/G	G/G	G/G	G/G	G/G	G/G	G/G	G/G	G/G	G/G	G/G	G/G	G/G	G/G	G/G	G/G	G/G	G/G	G/G	G/G	G/G
C	G	X	19837576	G/G	G/G	G/G	G/G	G/G	G/G	G/G	G/G	G/G	G/G	G/G	G/G	G/G	G/G	G/G	G/G	G/G	G/G	G/G	G/G	G/G
A	G	X	19848422	G/G	G/G	G/G	G/G	G/G	G/G	G/G	G/G	G/G	G/G	G/G	G/G	G/G	G/G	G/G	G/G	G/G	G/G	G/G	G/G	G/G
A	C	X	19849243	C/C	C/C	C/C	C/C	C/C	C/C	C/C	C/C	C/C	C/C	C/C	C/C	C/C	C/C	C/C	C/C	C/C	C/C	C/C	C/C	C/C
C	T	X	19853649	T/T	T/T	T/T	T/T	T/T	T/T	T/T	T/T	T/T	T/T	T/T	T/T	T/T	T/T	T/T	T/T	T/T	T/T	T/T	T/T	T/T
C	T	X	19854380	T/T	T/T	T/T	T/T	T/T	T/T	T/T	T/T	T/T	T/T	T/T	T/T	T/T	T/T	T/T	T/T	T/T	T/T	T/T	T/T	T/T
C	T	X	19857473	T/T	T/T	T/T	T/T	T/T	T/T	T/T	T/T	T/T	T/T	T/T	T/T	T/T	T/T	T/T	T/T	T/T	T/T	T/T	T/T	T/T
C	T	X	19865560	T/T	T/T	T/T	T/T	T/T	T/T	T/T	T/T	T/T	T/T	T/T	T/T	T/T	T/T	T/T	T/T	T/T	T/T	T/T	T/T	T/T
A	C	X	19865723	C/C	C/C	C/C	C/C	C/C	C/C	C/C	C/C	C/C	C/C	C/C	C/C	C/C	C/C	C/C	C/C	C/C	C/C	C/C	C/C	C/C
A	G	X	19869654	G/G	G/G	G/G	G/G	G/G	G/G	G/G	G/G	G/G	G/G	G/G	G/G	G/G	G/G	G/G	G/G	G/G	G/G	G/G	G/G	G/G
A	G	X	19873216	G/G	G/G	G/G	G/G	G/G	G/G	G/G	G/G	G/G	G/G	G/G	G/G	G/G	G/G	G/G	G/G	G/G	G/G	G/G	G/G	G/G
A	T	X	19878888	T/T	T/T	T/T	T/T	T/T	T/T	T/T	T/T	T/T	T/T	T/T	T/T	T/T	T/T	T/T	T/T	T/T	T/T	T/T	T/T	T/T
C	T	X	19907655	T/T	T/T	T/T	T/T	T/T	T/T	T/T	T/T	T/T	T/T	T/T	T/T	T/T	T/T	T/T	T/T	T/T	T/T	T/T	T/T	T/T
A	G	X	19926288	G/G	G/G	G/G	G/G	G/G	G/G	G/G	G/G	G/G	G/G	G/G	G/G	G/G	G/G	G/G	G/G	G/G	G/G	G/G	G/G	G/G
G	T	X	19963776	T/T	T/T	T/T	T/T	T/T	T/T	T/T	T/T	T/T	T/T	T/T	T/T	T/T	T/T	T/T	T/T	T/T	T/T	T/T	T/T	T/T
G	T	X	19971453	T/T	T/T	T/T	T/T	T/T	T/T	T/T	T/T	T/T	T/T	T/T	T/T	T/T	T/T	T/T	T/T	T/T	T/T	T/T	T/T	T/T
A	T	X	19972120	T/T	T/T	T/T	T/T	T/T	T/T	T/T	T/T	T/T	T/T	T/T	T/T	T/T	T/T	T/T	T/T	T/T	T/T	T/T	T/T	T/T
G	T	X	19984239	T/T	T/T	T/T	T/T	T/T	T/T	T/T	T/T	T/T	T/T	T/T	T/T	T/T	T/T	T/T	T/T	T/T	T/T	T/T	T/T	T/T
A	G	X	19989651	G/G	G/G	G/G	G/G	G/G	G/G	G/G	G/G	G/G	G/G	G/G	G/G	G/G	G/G	G/G	G/G	G/G	G/G	G/G	G/G	G/G
A	T	X	19996358	T/T	T/T	T/T	T/T	T/T	T/T	T/T	T/T	T/T	T/T	T/T	T/T	T/T	T/T	T/T	T/T	T/T	T/T	T/T	T/T	T/T
C	T	X	20007133	T/T	T/T	T/T	T/T	T/T	T/T	T/T	T/T	T/T	T/T	T/T	T/T	T/T	T/T	T/T	T/T	T/T	T/T	T/T	T/T	T/T
A	G	X	20009203	G/G	G/G	G/G	G/G	G/G	G/G	G/G	G/G	G/G	G/G	G/G	G/G	G/G	G/G	G/G	G/G	G/G	G/G	G/G	G/G	G/G
C	T	X	20011785	T/T	T/T	T/T	T/T	T/T	T/T	T/T	T/T	T/T	T/T	T/T	T/T	T/T	T/T	T/T	T/T	T/T	T/T	T/T	T/T	T/T
C	T	X	20011891	T/T	T/T	T/T	T/T	T/T	T/T	T/T	T/T	T/T	T/T	T/T	T/T	T/T	T/T	T/T	T/T	T/T	T/T	T/T	T/T	T/T
A	C	X	20014696	C/C	C/C	C/C	C/C	C/C	C/C	C/C	C/C	C/C	C/C	C/C	C/C	C/C	C/C	C/C	C/C	C/C	C/C	C/C	C/C	C/C
C	G	X	20015293	G/G	G/G	G/G	G/G	G/G	G/G	G/G	G/G	G/G	G/G	G/G	G/G	G/G	G/G	G/G	G/G	G/G	G/G	G/G	G/G	G/G
C	T	X	20016494	T/T	T/T	T/T	T/T	T/T	T/T	T/T	T/T	T/T	T/T	T/T	T/T	T/T	T/T	T/T	T/T	T/T	T/T	T/T	T/T	T/T
A	G	X	20063553	G/G	G/G	G/G	G/G	G/G	G/G	G/G	G/G	G/G	G/G	G/G	G/G	G/G	G/G	G/G	G/G	G/G	G/G	G/G	G/G	G/G
C	T	X	20117226	T/T	T/T	T/T	T/T	T/T	T/T	T/T	T/T	T/T	T/T	T/T	T/T	T/T	T/T	T/T	T/T	T/T	T/T	T/T	T/T	T/T
C	T	X	20128328	T/T	T/T	T/T	T/T	T/T	T/T	T/T	T/T	T/T	T/T	T/T	T/T	T/T	T/T	T/T	T/T	T/T	T/T	T/T	T/T	T/T
A	T	X	20128465	T/T	T/T	T/T	T/T	T/T	T/T	T/T	T/T	T/T	T/T	T/T	T/T	T/T	T/T	T/T	T/T	T/T	T/T	T/T	T/T	T/T
G	T	X	20128719	T/T	T/T	T/T	T/T	T/T	T/T	T/T	T/T	T/T	T/T	T/T	T/T	T/T	T/T	T/T	T/T	T/T	T/T	T/T	T/T	T/T
A	G	X	20138331	G/G	G/G	G/G	G/G	G/G	G/G	G/G	G/G	G/G	G/G	G/G	G/G	G/G	G/G	G/G	G/G	G/G	G/G	G/G	G/G	G/G
A	T	X	20143470	T/T	T/T	T/T	T/T	T/T	T/T	T/T	T/T	T/T	T/T	T/T	T/T	T/T	T/T	T/T	T/T	T/T	T/T	T/T	T/T	T/T
C	T	X	20147987	T/T	T/T	T/T	T/T	T/T	T/T	T/T	T/T	T/T	T/T	T/T	T/T	T/T	T/T	T/T	T/T	T/T	T/T	T/T	T/T	T/T
A	G	X	20151732	G/G	G/G	G/G	G/G	G/G	G/G	G/G	G/G	G/G	G/G	G/G	G/G	G/G	G/G	G/G	G/G	G/G	G/G	G/G	G/G	G/G
A	T	X	20154269	T/T	T/T	T/T	T/T	T/T	T/T	T/T	T/T	T/T	T/T	T/T	T/T	T/T	T/T	T/T	T/T	T/T	T/T	T/T	T/T	T/T
C	T	X	20360797	T/T	T/T	T/T	T/T	T/T	T/T	T/T	T/T	T/T	T/T	T/T	T/T	T/T	T/T	T/T	T/T	T/T	T/T	T/T	T/T	T/T
G	T	X	20390601	T/T	T/T	T/T	T/T	T/T	T/T	T/T	T/T	T/T	T/T	T/T	T/T	T/T	T/T	T/T	T/T	T/T	T/T	T/T	T/T	T/T
C	T	X	20636715	T/T	T/T	T/T	T/T	T/T	T/T	T/T	T/T	T/T	T/T	T/T	T/T	T/T	T/T	T/T	T/T	T/T	T/T	T/T	T/T	T/T
C	T	X	20759443	T/T	T/T	T/T	T/T	T/T	T/T	T/T	T/T	T/T	T/T	T/T	T/T	T/T	T/T	T/T	T/T	T/T	T/T	T/T	T/T	T/T
A	T	X	20996337	T/T	T/T	T/T	T/T	T/T	T/T	T/T	T/T	T/T	T/T	T/T	T/T	T/T	T/T	T/T	T/T	T/T	T/T	T/T	T/T	T/T
C	T	X	21002147	T/T	T/T	T/T	T/T	T/T	T/T	T/T	T/T	T/T	T/T	T/T	T/T	T/T	T/T	C/T	C/T	T/T	T/T	T/T	T/T	C/T
A	T	X	21160773	T/T	T/T	T/T	T/T	T/T	T/T	T/T	T/T	T/T	T/T	T/T	T/T	T/T	T/T	T/T	T/T	T/T	T/T	T/T	T/T	T/T
C	T	X	21338102	T/T	T/T	T/T	T/T	T/T	T/T	T/T	T/T	T/T	T/T	T/T	T/T	T/T	T/T	T/T	T/T	T/T	T/T	T/T	T/T	T/T
A	G	X	21338291	G/G	G/G	G/G	G/G	G/G	G/G	G/G	G/G	G/G	G/G	G/G	G/G	G/G	G/G	G/G	G/G	G/G	G/G	G/G	G/G	G/G
G	T	X	21349307	T/T	T/T	T/T	T/T	T/T	T/T	T/T	T/T	T/T	T/T	T/T	T/T	T/T	T/T	T/T	T/T	T/T	T/T	T/T	T/T	T/T
A	T	X	21360274	T/T	T/T	T/T	T/T	T/T	T/T	T/T	T/T	T/T	T/T	T/T	T/T	T/T	T/T	T/T	T/T	T/T	T/T	T/T	T/T	T/T
G	T	X	21366870	T/T	T/T	T/T	T/T	T/T	T/T	T/T	T/T	T/T	T/T	T/T	T/T	T/T	T/T	T/T	T/T	T/T	T/T	T/T	T/T	T/T
C	T	X	21571300	T/T	T/T	T/T	T/T	T/T	T/T	T/T	T/T	T/T	T/T	T/T	T/T	T/T	T/T	T/T	T/T	T/T	T/T	T/T	T/T	T/T
A	C	X	21575124	C/C	C/C	C/C	C/C	C/C	C/C	C/C	C/C	C/C	C/C	C/C	C/C	C/C	C/C	C/C	C/C	C/C	C/C	C/C	C/C	C/C
C	T	X	21626163	T/T	T/T	T/T	T/T	T/T	T/T	T/T	T/T	T/T	T/T	T/T	T/T	T/T	T/T	T/T	T/T	T/T	T/T	T/T	T/T	T/T
C	T	X	21626338	T/T	T/T	T/T	T/T	T/T	T/T	T/T	T/T	T/T	T/T	T/T	T/T	T/T	T/T	T/T	T/T	T/T	T/T	T/T	T/T	T/T
A	G	X	21673523	G/G	G/G	G/G	G/G	G/G	G/G	G/G	G/G	G/G	G/G	G/G	G/G	G/G	G/G	G/G	G/G	G/G	G/G	G/G	G/G	G/G
C	G	X	21721801	G/G	G/G	G/G	G/G	G/G	G/G	G/G	G/G	G/G	G/G	G/G	G/G	G/G	G/G	G/G	G/G	G/G	G/G	G/G	G/G	G/G
A	G	X	21829550	G/G	G/G	G/G	G/G	G/G	G/G	G/G	G/G	G/G	G/G	G/G	G/G	G/G	G/G	G/G	G/G	G/G	G/G	G/G	G/G	G/G
A	C	X	22103050	C/C	C/C	C/C	C/C	C/C	C/C	C/C	C/C	C/C	C/C	C/C	C/C	C/C	C/C	C/C	C/C	C/C	C/C	C/C	C/C	C/C
A	T	X	22104143	T/T	T/T	T/T	T/T	T/T	T/T	T/T	T/T	T/T	T/T	T/T	T/T	T/T	T/T	T/T	T/T	T/T	T/T	T/T	T/T	T/T
C	T	X	22104513	T/T	T/T	T/T	T/T	T/T	T/T	T/T	T/T	T/T	T/T	T/T	T/T	T/T	T/T	T/T	T/T	T/T	T/T	T/T	T/T	T/T
C	T	X	22163586	T/T	T/T	T/T	T/T	T/T	T/T	T/T	T/T	T/T	T/T	T/T	T/T	T/T	T/T	T/T	T/T	T/T	T/T	T/T	T/T	T/T
C	T	X	22164043	T/T	T/T	T/T	T/T	T/T	T/T	T/T	T/T	T/T	T/T	T/T	T/T	T/T	T/T	T/T	T/T	T/T	T/T	T/T	T/T	T/T
A	G	X	22165570	G/G	G/G	G/G	G/G	G/G	G/G	G/G	G/G	G/G	G/G	G/G	G/G	G/G	G/G	G/G	G/G	G/G	G/G	G/G	G/G	G/G
A	C	X	22168355	C/C	C/C	C/C	C/C	C/C	C/C	C/C	C/C	C/C	C/C	C/C	C/C	C/C	C/C	C/C	C/C	C/C	C/C	C/C	C/C	C/C
A	T	X	22198101	T/T	T/T	T/T	T/T	T/T	T/T	T/T	T/T	T/T	T/T	T/T	T/T	T/T	T/T	T/T	T/T	T/T	T/T	T/T	T/T	T/T
G	T	X	22390324	T/T	T/T	T/T	T/T	T/T	T/T	T/T	T/T	T/T	T/T	T/T	T/T	T/T	T/T	T/T	T/T	T/T	T/T	T/T	T/T	T/T
A	C	X	22390361	C/C	C/C	C/C	C/C	C/C	C/C	C/C	C/C	C/C	C/C	C/C	C/C	C/C	C/C	C/C	C/C	C/C	C/C	C/C	C/C	C/C
A	G	X	22410608	G/G	G/G	G/G	G/G	G/G	G/G	G/G	G/G	G/G	G/G	G/G	G/G	G/G	G/G	G/G	G/G	G/G	G/G	G/G	G/G	G/G
C	T	X	22496458	T/T	T/T	T/T	T/T	T/T	T/T	T/T	T/T	T/T	T/T	T/T	T/T	T/T	T/T	T/T	T/T	T/T	T/T	T/T	T/T	T/T
A	G	X	22497394	G/G	G/G	G/G	G/G	G/G	G/G	G/G	G/G	G/G	G/G	G/G	G/G	G/G	G/G	G/G	G/G	G/G	G/G	G/G	G/G	G/G
G	T	X	22509931	T/T	T/T	T/T	T/T	T/T	T/T	T/T	T/T	T/T	T/T	T/T	T/T	T/T	T/T	T/T	T/T	T/T	T/T	T/T	T/T	T/T
C	T	X	22777161	T/T	T/T	T/T	T/T	T/T	T/T	T/T	T/T	T/T	T/T	T/T	T/T	T/T	T/T	T/T	T/T	T/T	T/T	T/T	T/T	T/T
A	C	X	22784625	C/C	C/C	C/C	C/C	C/C	C/C	C/C	C/C	C/C	C/C	C/C	C/C	C/C	C/C	C/C	C/C	C/C	C/C	C/C	C/C	C/C
A	G	X	22798449	G/G	G/G	G/G	G/G	G/G	G/G	G/G	G/G	G/G	G/G	G/G	G/G	G/G	G/G	G/G	G/G	G/G	G/G	G/G	G/G	G/G
A	C	X	22798648	C/C	C/C	C/C	C/C	C/C	C/C	C/C	C/C	C/C	C/C	C/C	C/C	C/C	C/C	C/C	C/C	C/C	C/C	C/C	C/C	C/C
A	G	X	22798890	G/G	G/G	G/G	G/G	G/G	G/G	G/G	G/G	G/G	G/G	G/G	G/G	G/G	G/G	G/G	G/G	G/G	G/G	G/G	G/G	G/G
A	T	X	22818209	T/T	T/T	T/T	T/T	T/T	T/T	T/T	T/T	T/T	T/T	T/T	T/T	T/T	T/T	T/T	T/T	T/T	T/T	T/T	T/T	T/T
C	G	X	23099740	G/G	G/G	G/G	G/G	G/G	G/G	G/G	G/G	G/G	G/G	G/G	G/G	G/G	G/G	G/G	G/G	G/G	G/G	G/G	G/G	G/G
C	G	X	23220968	G/G	G/G	G/G	G/G	G/G	G/G	G/G	G/G	G/G	G/G	G/G	G/G	G/G	G/G	G/G	G/G	G/G	G/G	G/G	G/G	G/G
A	G	X	23467702	G/G	G/G	G/G	G/G	G/G	G/G	G/G	G/G	G/G	G/G	G/G	G/G	G/G	G/G	G/G	G/G	G/G	G/G	G/G	G/G	G/G
C	G	X	23468221	G/G	G/G	G/G	G/G	G/G	G/G	G/G	G/G	G/G	G/G	G/G	G/G	G/G	G/G	G/G	G/G	G/G	G/G	G/G	G/G	G/G
C	T	X	23469565	T/T	T/T	T/T	T/T	T/T	T/T	T/T	T/T	T/T	T/T	T/T	T/T	T/T	T/T	T/T	T/T	T/T	T/T	T/T	T/T	T/T
C	T	X	23477824	T/T	T/T	T/T	T/T	T/T	T/T	T/T	T/T	T/T	T/T	T/T	T/T	T/T	T/T	T/T	T/T	T/T	T/T	T/T	T/T	T/T
G	T	X	23569262	T/T	T/T	T/T	T/T	T/T	T/T	T/T	T/T	T/T	T/T	T/T	T/T	T/T	T/T	T/T	T/T	T/T	T/T	T/T	T/T	T/T
A	T	X	23589842	T/T	T/T	T/T	T/T	T/T	T/T	T/T	T/T	T/T	T/T	T/T	T/T	T/T	T/T	T/T	T/T	T/T	T/T	T/T	T/T	T/T
A	T	X	23799054	T/T	T/T	T/T	T/T	T/T	T/T	T/T	T/T	T/T	T/T	T/T	T/T	T/T	T/T	T/T	T/T	T/T	T/T	T/T	T/T	T/T
A	G	X	23799458	G/G	G/G	G/G	G/G	G/G	G/G	G/G	G/G	G/G	G/G	G/G	G/G	G/G	G/G	G/G	G/G	G/G	G/G	G/G	G/G	G/G
A	T	X	23801326	T/T	T/T	T/T	T/T	T/T	T/T	T/T	T/T	T/T	T/T	T/T	T/T	T/T	T/T	T/T	T/T	T/T	T/T	T/T	T/T	T/T
A	T	X	23852135	T/T	T/T	T/T	T/T	T/T	T/T	T/T	T/T	T/T	T/T	T/T	T/T	T/T	T/T	T/T	T/T	T/T	T/T	T/T	T/T	T/T
C	T	X	23969255	T/T	T/T	T/T	T/T	T/T	T/T	T/T	T/T	T/T	T/T	T/T	T/T	T/T	T/T	T/T	T/T	T/T	T/T	T/T	T/T	T/T
A	T	X	23996455	T/T	T/T	T/T	T/T	T/T	T/T	T/T	T/T	T/T	T/T	T/T	T/T	T/T	T/T	T/T	T/T	T/T	T/T	T/T	T/T	T/T
A	T	X	24140221	T/T	T/T	T/T	T/T	T/T	T/T	T/T	T/T	T/T	T/T	T/T	T/T	T/T	T/T	T/T	T/T	T/T	T/T	T/T	T/T	T/T
G	T	X	24230141	T/T	T/T	T/T	T/T	T/T	T/T	T/T	T/T	T/T	T/T	T/T	T/T	T/T	T/T	T/T	T/T	T/T	T/T	T/T	T/T	T/T
A	T	X	24230996	T/T	T/T	T/T	T/T	T/T	T/T	T/T	T/T	T/T	T/T	T/T	T/T	T/T	T/T	T/T	T/T	T/T	T/T	T/T	T/T	T/T
C	T	X	24244054	T/T	T/T	T/T	T/T	T/T	T/T	T/T	T/T	T/T	T/T	T/T	T/T	T/T	T/T	T/T	T/T	T/T	T/T	T/T	T/T	T/T
A	G	X	24244165	G/G	G/G	G/G	G/G	G/G	G/G	G/G	G/G	G/G	G/G	G/G	G/G	G/G	G/G	G/G	G/G	G/G	G/G	G/G	G/G	G/G
A	G	X	24255864	G/G	G/G	G/G	G/G	G/G	G/G	G/G	G/G	G/G	G/G	G/G	G/G	G/G	G/G	G/G	G/G	G/G	G/G	G/G	G/G	G/G
G	T	X	24266355	T/T	T/T	T/T	T/T	T/T	T/T	T/T	T/T	T/T	T/T	T/T	T/T	T/T	T/T	T/T	T/T	T/T	T/T	T/T	T/T	T/T
A	T	X	24266728	T/T	T/T	T/T	T/T	T/T	T/T	T/T	T/T	T/T	T/T	T/T	T/T	T/T	T/T	T/T	T/T	T/T	T/T	T/T	T/T	T/T
